# Supplementary material for: Interventions to Improve the Oral Hygiene of Individuals with Alzheimer’s Disease: A Systematic Review
Source: Dent J (Basel). 2022 May 23;10(5):92. doi: 10.3390/dj10050092 (PMC9139279; doi:10.3390/dj10050092)
Supplement: Supplementary file 1 [file dentistry-10-00092-s001.zip]

Archive with 1 entries (1 files):
- dentistry-1692654-supplementary.pdf
